# Supplementary material for: Novel Virulence Role of Pneumococcal NanA in Host Inflammation and Cell Death Through the Activation of Inflammasome and the Caspase Pathway
Source: Front Cell Infect Microbiol. 2021 Mar 11;11:613195. doi: 10.3389/fcimb.2021.613195 (PMC7991587; doi:10.3389/fcimb.2021.613195)
Supplement: Supplementary Table 1 — Differentially expressed genes between WT SPN- and ΔnanA mutant-infected Sig-5/THP-1 cells. [file Table_1.xlsx]

## Sheet: Sheet1
Gene	WT/DnanA
CXCL10	2.59121
CCL20	2.28023
CXCL2	2.01675
ICAM1	1.91925
IL1B	1.9066
IL1RN	1.78219
CD40	1.77103
CXCL1	1.62409
TNFAIP3	1.54011
IL23A	1.53263
TNF	1.53035
CXCL11	1.52596
CCL4	1.49974
IL8	1.49428
BCL3	1.49008
NFKBIZ	1.44147
IRAK2	1.43078
NFKB2	1.42446
POU2F2	1.39816
TNFRSF9	1.39561
IL1A	1.37855
RELB	1.37194
NFKB1	1.33876
NOD2	1.32595
TNFAIP6	1.32567
BID	1.31364
CD83	1.3128
BATF	1.28504
LIF	1.27906
TRAF3	1.24372
CCL3	1.24197
PTK2	1.24154
IKZF2	1.24127
CSF2RB	1.24084
NFKBIA	1.23915
CEACAM6	1.23398
TLR9	1.22299
CD276	1.21794
CD70	1.21115
IKBKE	1.20994
MUC1	1.2003
SRC	1.18938
FCAR	1.18801
CSF1	1.18135
KIR_Inhibiting_Subgroup_1	1.18135
IL13RA1	1.17796
STAT1	1.1778
NOTCH2	1.1774
LTA	1.17695
TAPBP	1.17683
C3	1.17419
PTGS2	1.17015
PSMB9	1.16899
MYD88	1.16893
CCL5	1.16737
TNFRSF13C	1.16348
IKBKB	1.16163
ZEB1	1.15902
CD80	1.15245
IRF3	1.15235
ETS1	1.15
ALAS1	1.14668
C6	1.14596
TLR3	1.14309
LITAF	1.14232
CD79A	1.14135
ICAM4	1.13293
CTSC	1.13258
TRAF2	1.12793
TRAF4	1.1275
CD244	1.12519
CAMP	1.12476
CD1D	1.12393
TLR1	1.12186
IL12A	1.12135
SERPING1	1.12135
LTBR	1.11461
NOTCH1	1.11337
CFP	1.1121
MAP4K1	1.11054
STAT6	1.1084
NOD1	1.10766
CD45RB	1.10588
TLR2	1.10402
CD3EAP	1.10363
RAF1	1.10321
XBP1	1.10173
KIR3DL2	1.10115
LILRA3	1.10115
TRAF1	1.10115
HLA-A	1.10035
PLAU	1.10013
LEF1	1.09878
HLA-B	1.09851
EGR2	1.09797
BATF3	1.09263
TAP2	1.08872
MAP4K2	1.08844
AHR	1.08247
ITGAM	1.08185
XCR1	1.08115
HLA-C	1.07892
CD44	1.07743
BCL10	1.0762
IL6ST	1.0747
NLRP3	1.07452
CASP3	1.07308
LAMP3	1.07185
GP1BB	1.07115
CXCR2	1.07003
TFRC	1.06922
CXCR4	1.06904
SMAD5	1.06772
IL18R1	1.0677
TGFBI	1.0671
ITGAX	1.0658
LTB4R2	1.06521
TOLLIP	1.06513
CYBB	1.06347
NFATC2	1.06313
TICAM1	1.06276
PSMB5	1.06227
KLRF1	1.06115
CCR7	1.06101
TGFBR2	1.06037
ITGB1	1.05882
CEBPB	1.05761
CD74	1.05735
CFD	1.05715
MBP	1.05672
CD53	1.05663
LGALS3	1.05591
ADA	1.05516
IRAK4	1.05414
TNFRSF14	1.05308
RELA	1.05176
IFNAR1	1.05041
PLAUR	1.05037
IRF1	1.04945
C5	1.04938
SDHA	1.04686
EEF1G	1.04599
IKZF1	1.04503
CD48	1.04436
JAK1	1.04431
TBK1	1.04426
CD97	1.04372
CASP2	1.04282
POLR1B	1.04265
IGF2R	1.04191
NFATC1	1.04191
CCL22	1.04115
CFB	1.04115
HAMP	1.04115
FKBP5	1.03961
PRDM1	1.03806
IFI35	1.038
MAP4K4	1.03789
STAT3	1.03754
PTPN2	1.03543
CD9	1.03445
BTK	1.03266
ITGA5	1.03226
APP	1.03194
CD59	1.02922
IFNGR1	1.02883
ATG12	1.02781
PECAM1	1.02706
CX3CR1	1.02637
PTGER4	1.02623
BST2	1.02548
GPI	1.02441
C1QBP	1.02336
BCL2L11	1.02301
BAX	1.02276
CD164	1.02258
IRAK3	1.02224
LCP2	1.02197
IFNAR2	1.02184
PYCARD	1.0213
CCRL2	1.02115
CD86	1.02115
GNLY	1.02115
IL11RA	1.02115
FCGRT	1.02095
TGFB1	1.01988
HLA-DOB	1.01917
CD99	1.0181
CD58	1.01808
HPRT1	1.01808
CD46	1.01745
PSMD7	1.01591
PSMC2	1.01524
TAP1	1.01287
LILRA2	1.01255
STAT2	1.01117
PTPRC_all	1.01114
SLC2A1	1.01101
IKBKG	1.01056
CHUK	1.01011
B2M	1.00998
CD81	1.00915
ATG5	1.00837
ITGAE	1.00756
CCL2	1.0063
MCL1	1.00618
FCGR2A/C	1.00612
GAPDH	1.0058
NCF4	1.0051
RPL19	1.00433
SKI	1.00392
CRADD	1.00381
PRKCD	1.00299
NFIL3	1.00224
C14orf166	1.00221
CXCR3	1.0022
OAZ1	1.00181
ICAM3	1.00162
PDCD2	1.00158
TUBB	1.00142
IFITM1	0.997744
ARHGDIB	0.997391
IKBKAP	0.996532
IL2RG	0.994568
ABL1	0.993351
ITGA4	0.992231
STAT5A	0.991459
PTPN6	0.991027
ABCF1	0.990097
LAIR1	0.989666
IFIH1	0.989559
CTNNB1	0.987607
S100A9	0.987161
EGR1	0.986316
CSF3R	0.985542
PSMB8	0.984301
MAPKAPK2	0.983679
TGFBR1	0.983381
G6PD	0.983379
GBP5	0.982912
STAT5B	0.982469
JAK2	0.982246
CDKN1A	0.9821
ILF3	0.980409
ICAM2	0.9792
ARG2	0.978105
ITGB2	0.97772
POLR2A	0.977321
IRAK1	0.976982
ICAM5	0.976268
TP53	0.976176
CD19	0.976161
TRAF6	0.975417
ATG16L1	0.975294
IL1RAP	0.974695
KIR_Inhibiting_Subgroup_2	0.973786
ICOSLG	0.973623
CASP8	0.973034
TNFRSF10C	0.969689
IL18RAP	0.969559
CISH	0.96885
CD36	0.96801
MAPK1	0.966187
S100A8	0.965968
CD45R0	0.965188
FCGR2A	0.965029
TYK2	0.962998
FCER1G	0.962812
IFIT2	0.962224
IL4R	0.961941
MIF	0.961457
UBE2L3	0.957304
GUSB	0.955525
NFATC3	0.954873
IL10RA	0.954473
KLRG2	0.954228
IRF7	0.952672
CCR1	0.951148
ITGAL	0.949413
PSMB10	0.94937
MALT1	0.947369
CD24	0.945886
PSMB7	0.945815
GPR183	0.94485
CTSG	0.944482
HRAS	0.943884
GFI1	0.943514
LTB4R	0.941876
SLAMF7	0.939932
BCAP31	0.938179
ZBTB16	0.93769
IRF8	0.932967
MAPK14	0.931088
TNFSF10	0.930898
TMEM173	0.930803
TBP	0.928466
TNFRSF8	0.926443
SOCS1	0.923879
PPARG	0.919522
TCF4	0.918444
IL6R	0.909494
PPIA	0.908424
NT5E	0.907619
BST1	0.904418
BCL6	0.901127
SOCS3	0.899606
TNFRSF1B	0.899399
RUNX1	0.899392
SYK	0.899137
CD82	0.896525
PML	0.896507
CARD9	0.889499
ATG7	0.88613
BCL2	0.885871
CTSS	0.882685
MAPK11	0.882618
CASP1	0.882094
FADD	0.880251
LILRB2	0.879934
ENTPD1	0.878595
ICOS	0.876812
NCAM1	0.876812
CLEC7A	0.865714
CUL9	0.860575
MX1	0.858902
ATG10	0.852282
PTPN22	0.849349
IL18	0.847877
CD55	0.842724
CCND3	0.842163
CD4	0.838258
TAGAP	0.833487
IL16	0.83121
SPP1	0.828744
TLR4	0.818398
IL32	0.815415
TNFSF13B	0.811559
KIR_Activating_Subgroup_1	0.789726
IFI16	0.772331
MR1	0.771619
CCR2	0.769217
HLA-DMA	0.763925
IRF5	0.754305
ITGA6	0.734308
SMAD3	0.721499
CLEC5A	0.696852
HLA-DRA	0.657915
FCGR1A/B	0.641448
